# Supplementary material for: HIF-Overexpression and Pro-Inflammatory Priming in Human Mesenchymal Stromal Cells Improves the Healing Properties of Extracellular Vesicles in Experimental Crohn’s Disease
Source: Int J Mol Sci. 2021 Oct 19;22(20):11269. doi: 10.3390/ijms222011269 (PMC8540690; doi:10.3390/ijms222011269)
Supplement: Supplementary file 1 [file ijms-22-11269-s001.zip]

Archive with 1 entries (1 files):
- ijms-1409791-supplementary.pdf
